# Supplementary material for: Deciphering the Molecular Mechanism of Water Interaction with Gelatin Methacryloyl Hydrogels: Role of Ionic Strength, pH, Drug Loading and Hydrogel Network Characteristics
Source: Biomedicines. 2021 May 19;9(5):574. doi: 10.3390/biomedicines9050574 (PMC8161260; doi:10.3390/biomedicines9050574)
Supplement: Supplementary file 1 [file biomedicines-09-00574-s001.zip]

Archive with 1 entries (1 files):
- biomedicines-1194270-supplementary materials.pdf
